# Supplementary material for: New loci and neuronal pathways for resilience to heat stress in cattle
Source: Sci Rep. 2021 Aug 17;11:16619. doi: 10.1038/s41598-021-95816-8 (PMC8371109; doi:10.1038/s41598-021-95816-8)
Supplement: Supplementary file 3 — Supplementary Table S2. [file 41598_2021_95816_MOESM3_ESM.xlsx]

## Sheet: Sheet1
Table S2. Candidate causal variants for heat tolerance identified from single-trait GWAS and multi-trait meta-analysis based on the GWAS cut-off threshold of p < 1E-05.
											Single-trait GWAS
Chr	BP	Lead SNP	REF	ALT	Annotation	VEP_impact	Nearest gene (s)	N_sig_SNPs1	N_sig_SNPs_r2_gt_0.82	LD group3	HTMYslope	HTFYslope	HTPYslope	Meta-analyis of slope traits	p-value4	FDR5
1	59895957	rs382421458	A	G	intergenic	MODIFIER	ZBTB20-ENSBTAG00000047946	6	3	0-0.2			ü		1.58e-06	0.00876
1	82788079	rs385886826	C	T	intergenic	MODIFIER	ENSBTAG00000050376-CHRD	42|5	5	>0.8	ü		ü		1.05e-06|2.77e-06	4.30e-03|1.51e-02
1	128489641	Chr1:128489641	C	T	intronic	MODIFIER	CLSTN2	3	1	0-0.2	ü				5.75e-06	0.0158
3	1097441	rs209563477	T	C	intergenic	MODIFIER	RCSD1-CREG1	1	1	0-0.2			ü		5.29e-06	0.0275
3	3477959	rs469436834	C	T	intergenic	MODIFIER	LRRC52-RXRG	9	4	0-0.2		ü			1.62e-06	0.00371
3	15396386	rs135957674	T	C	intronic	MODIFIER	GBA	633	10	0-0.2				ü	3.06e-31	2.19e-27
3	21323322	Chr3:21323322	C	T	upstream	MODIFIER	U1	132	8	0.4-0.6				ü	5.11e-13	7.41e-10
3	25690945	rs384875960	T	C	intergenic	MODIFIER	TENT5C-MAN1A2	17	9	0-0.2				ü	3.2e-07	0.000176
3	34211153	rs209980023	G	C	intronic	MODIFIER	KIAA1324	28	12	>0.8				ü	5.68e-07	0.000295
3	119553196	rs378746737	C	T	intergenic	MODIFIER	P2RY8-AKAP17A	1	1	>0.8				ü	9.55e-06	0.0036
3	119553196	rs378746737	C	T	intergenic	MODIFIER	P2RY8-AKAP17A	1|2	1	>0.8	ü		ü		8.30e-06|5.11e-07	2.17e-02|3.06e-03
4	10815768	rs135988813	T	G	intronic	MODIFIER	CALCR	9	9	>0.8			ü		4.16e-06	0.0221
4	71205023	rs383419851	C	T	intronic	MODIFIER	MPP6	5	4	0-0.2			ü		8.06e-06	0.0411
4	76751978	Chr4:76751978	G	A	upstream	MODIFIER	ZMIZ2	4	4	0.2-0.4	ü				9.6e-06	0.0242
5	23943133	Chr5:23943133	A	C	intronic	MODIFIER	PLXNC1	1	1	0.2-0.4				ü	9.09e-06	0.00344
5	28218997	Chr5:28218997	C	A	intergenic	MODIFIER	SCN8A-RF00026	1	1	>0.8		ü			1.22e-06	0.00294
5	31184185	rs209045823	G	A	stop_gained	HIGH	LALBA	152	20	>0.8				ü	4.08e-12	5.45e-09
5	68624496	rs383693777	A	G	intergenic	MODIFIER	ALDH1L2-WASHC4	7	7	0-0.2		ü			1.54e-06	0.00356
5	73380087	rs208028918	T	C	intergenic	MODIFIER	ISX-HMGXB4	1	1	0-0.2				ü	4.93e-06	5.17e-05
5	75246880	rs134396804	C	T	intergenic	MODIFIER	PVALB-NCF4	1	1	0.2-0.4				ü	9.17e-06	0.00347
5	88236746	rs209853633	C	T	intergenic	MODIFIER	CMAS-ABCC9	220	7	0.2-0.4				ü	8.02e-12	1.04e-08
5	88255107	rs41566284	G	T	intergenic	MODIFIER	CMAS-ABCC9	5	5	0.2-0.4	ü				3.25e-06	0.01
5	88300214	rs42406614	T	C	intronic	MODIFIER	ABCC9	73	21	0-0.2		ü			1.72e-08	6.35e-05
5	93382112	rs109774980	T	C	intergenic	MODIFIER	LMO3-MGST1	378	22	0.2-0.4	ü				7.78e-09	4.92e-05
5	93516319	rs208248675	A	G	intronic	MODIFIER	MGST1	3180	14	>0.8				ü	1.36e-64	2.23e-60
5	93516319	rs208248675	A	G	intronic	MODIFIER	MGST1	2003	14	>0.8		ü			1.65e-32	4.39e-28
5	97026347	rs385072331	C	T	intronic	MODIFIER	DDX47	1	1	0-0.2	ü				9.58e-06	0.0241
5	100035454	rs210772799	G	A	upstream	MODIFIER	CLEC2A	17	1	0-0.2				ü	1.39e-08	1.02e-05
5	100035454	rs210772799	G	A	upstream	MODIFIER	CLEC2A	4	1	0-0.2		ü			9.01e-08	0.000298
5	117500441	Chr5:117500441	A	G	intergenic	MODIFIER	bta-mir-2285o-5-ENSBTAG00000051431	350	4	0.6-0.8				ü	5.8e-09	4.75e-06
6	4365482	Chr6:4365482	T	A	intergenic	MODIFIER	QRFPR-NDNF	3	3	0-0.2				ü	5.63e-06	5.17e-05
6	24446886	rs136948225	A	C	upstream	MODIFIER	ENSBTAG00000054716	4	4	0-0.2				ü	1.07e-06	0.000527
6	24453392	rs385809565	T	G	intergenic	MODIFIER	ENSBTAG00000054716-DDIT4L	2	2	0-0.2		ü			2.85e-06	0.00581
6	36604584	Chr6.38031954	A	G	downstream	MODIFIER	ABCG2	159	5	>0.8				ü	2.87e-55	3.99e-51
6	36604584	Chr6.38031954	A	G	downstream	MODIFIER	ABCG2	139	5	>0.8	ü				1.52e-12	2.45e-08
6	47250191	rs474526518	C	T	intergenic	MODIFIER	ENSBTAG00000018885-RF00001	2	2	>0.8	ü				7.19e-06	0.0191
6	50680500	rs466837081	T	C	intergenic	MODIFIER	ENSBTAG00000048536-RF00283	67	67	>0.8				ü	2.64e-06	0.00116
6	68519072	rs208768719	C	T	intergenic	MODIFIER	RF00568-RASL11B	2	2	0-0.2	ü				3.7e-06	0.0111
6	68536280	rs379816061	G	A	downstream	MODIFIER	RASL11B	2	2	0-0.2			ü		7.15e-06	0.0366
6	79994361	rs440674979	T	C	intergenic	MODIFIER	TECRL-ENSBTAG00000050977	560	196	>0.8				ü	1.44e-08	1.05e-05
6	85424759	rs109193501	A	G	intronic	MODIFIER	CSN1S1	1510	1	>0.8				ü	2.38e-25	1.18e-21
6	87070486	rs110987026	G	A	intergenic	MODIFIER	GC-NPFFR2	1613	672	>0.8	ü				3.06e-13	5.1e-09
6	87249592	rs209998495	G	A	intronic	MODIFIER	NPFFR2	1425	1	0.2-0.4			ü		2.06e-11	5.04e-07
6	91819840	rs473379489	G	A	intronic	MODIFIER	SEPTIN11	2	1	0-0.2				ü	2.55e-06	0.00112
8	107286523	rs209064950	C	T	intergenic	MODIFIER	TLR4-RF00001	2	2	0.6-0.8			ü		3.57e-06	0.0191
9	21829355	rs109740178	T	G	intergenic	MODIFIER	RF00619-IBTK	2	2	>0.8		ü			6.83e-06	0.0125
10	46527511	rs208181306	G		intergenic	MODIFIER	USP3-CA12	326	168	>0.8				ü	4.42e-10	4.47e-07
10	89883662	rs382258431	G	A	intronic	MODIFIER	NRXN3	1	1	0-0.2			ü		9.23e-06	0.0465
10	99079112	rs385595330	A	G	intergenic	MODIFIER	ENSBTAG00000052856-GALC	4	3	0-0.2		ü			6.1e-06	0.0113
11	56890403	rs380635736	T	C	intergenic	MODIFIER	REG3A-RF00026	36	36	0-0.2	ü				1.67e-06	0.00605
11	56893785	rs459932403	T	C	intergenic	MODIFIER	REG3A-RF00026	21	21	0-0.2			ü		3.49e-06	0.0187
11	63263322	rs133674236	C	T	intergenic	MODIFIER	SERTAD2-ENSBTAG00000050435	19	6	0.6-0.8				ü	1e-06	0.000497
11	63509422	rs41668653	C	T	intergenic	MODIFIER	RAB1A-ACTR2	3	3	0-0.2	ü				7.39e-06	0.0196
11	103271858	rs135786912	T	G	synonymous	LOW	GLT6D1	326	174	>0.8				ü	3.43e-08	2.27e-05
12	20513152	rs445952645	G	A	intergenic	MODIFIER	ENSBTAG00000007457-FAM124A	14	4	0.6-0.8				ü	1.62e-08	1.17e-05
12	20513152	rs445952645	G	A	intergenic	MODIFIER	ENSBTAG00000007457-FAM124A	16|14	4	0.6-0.8	ü		ü		8.63e-09|1.69e-09	5.45e-05|3.22e-05
12	20518153	rs441916839	G	A	intergenic	MODIFIER	ENSBTAG00000007457-FAM124A	13	4	0.6-0.8		ü			1.38e-06	0.00327
12	28869188	Chr12:28869188	CTTTAT	C	intronic	MODIFIER	FRY	1	1	0-0.2				ü	2.54e-06	0.00112
12	28869188	Chr12:28869188	CTTTAT	C	intronic	MODIFIER	FRY	5|5	5	0-0.2	ü		ü		1.76e-07|3.26e-07	8.57e-04|2.01e-03
12	73214995	rs383487509	C	A	intronic	MODIFIER	UGGT2	26	21	0-0.2				ü	1.42e-07	8.38e-05
13	71200277	Chr13:71200277	C	CGT	intronic	MODIFIER	PTPRT	3	3	0.4-0.6			ü		6.96e-06	0.0357
13	76397331	rs382174712	G	A	intergenic	MODIFIER	RF00100-ENSBTAG00000051667	1	1	0-0.2				ü	8.38e-06	0.00321
13	76397331	rs382174712	G	A	intergenic	MODIFIER	RF00100-ENSBTAG00000051667	1	1	0-0.2	ü				1.92e-06	0.00672
14	555701	rs211605023	C	T	synonymous	LOW	CPSF1	1083	221	>0.8			ü		3.26e-46	6.84e-40
14	581569	rs208030891	C	G	upstream	MODIFIER	SLC52A2	3600	220	>0.8				ü	0	0
14	581569	rs208030891	C	G	upstream	MODIFIER	SLC52A2	1,432|2,742	220	>0.8	ü	ü			3.81e-83|7.72e-92	1.67e-76|3.10e-85
14	6649338	rs432551056	C	T	intergenic	MODIFIER	KHDRBS3-ENSBTAG00000052897	400	74	>0.8				ü	2.08e-09	1.86e-06
14	7216249	rs209162955	C	T	downstream	MODIFIER	ZFAT	5	1	0.2-0.4	ü				3.23e-07	0.00149
14	7320581	rs211345198	C	G	intergenic	MODIFIER	ZFAT-ST3GAL1	2	2	0-0.2			ü		4.23e-06	0.0224
14	65283784	rs434406425	C	A	intergenic	MODIFIER	VPS13B-OSR2	335	16	>0.8				ü	1.24e-37	1.07e-33
14	65283784	rs434406425	C	A	intergenic	MODIFIER	VPS13B-OSR2	27	16	>0.8	ü				1.08e-10	1.14e-06
14	70092531	Chr14:70092531	G	A	intergenic	MODIFIER	GEM-CDH17	90	35	>0.8				ü	8.65e-11	9.72e-08
15	47909550	rs209132765	T	G	upstream	MODIFIER	TRIM34	2	2	0-0.2				ü	9.12e-06	0.00345
15	53345050	rs385283539	A	C	upstream	MODIFIER	CHCHD8	31	31	>0.8				ü	3.87e-06	0.00163
15	63057094	rs378434769	C	T	intronic	MODIFIER	ENSBTAG00000052796	1	1	0.2-0.4			ü		6.57e-06	0.0338
16	1786132	rs42450096	C	T	intergenic	MODIFIER	ENSBTAG00000052913-SOX13	3	1	0.6-0.8				ü	4.76e-06	0.00195
17	46638656	rs110061852	T	C	intronic	MODIFIER	RIMBP2	1	1	>0.8				ü	3.5e-06	0.00149
17	46638656	rs110061852	T	C	intronic	MODIFIER	RIMBP2	1|1	1	>0.8	ü		ü		6.76e-06|5.67e-07	1.82e-02|3.39e-03
18	59362659	rs109811175	G	A	intergenic	MODIFIER	ENSBTAG00000051367-ENSBTAG00000011844	236	5	0.4-0.6		ü			6.54e-11	4.27e-07
18	65268356	rs108950285	C	G	intergenic	MODIFIER	ENSBTAG00000038088-ENSBTAG00000038715	1	1	0.4-0.6		ü			8.38e-06	0.015
19	9928710	Chr19:9928710	A	AT	intronic	MODIFIER	PPM1E	19	19	0-0.2	ü				7.84e-07	0.00337
19	12344454	rs208014069	T	C	intronic	MODIFIER	PPM1D	1	1	0.2-0.4				ü	5.89e-06	0.00237
19	33331283	rs446643831	C	A	upstream	MODIFIER	PIGL	1	1	0-0.2				ü	3.64e-06	0.00154
19	38409100	rs110686710	C	T	intronic	MODIFIER	CBX1	3	3	0.4-0.6				ü	2.82e-06	0.00123
19	42078427	rs135027377	A	G	intronic	MODIFIER	ACLY	379	72	0-0.2				ü	5.96e-07	0.000308
19	50694652	rs41921222	G	T	intronic	MODIFIER	CCDC57	271	1	0.2-0.4				ü	5.53e-09	4.54e-06
19	50704213	rs41636874	G	A	intronic	MODIFIER	CCDC57	61	57	0.2-0.4		ü			1.33e-06	0.00316
20	24385948	rs441929303	G	A	intergenic	MODIFIER	RF00416-ENSBTAG00000004920	3	3	0-0.2				ü	1.78e-06	0.000818
20	29176756	rs42278486	G	A	intronic	MODIFIER	HCN1	2182	5	0.4-0.6				ü	9.78e-18	2.26e-14
20	32103408	rs210381089	G	A	intronic	MODIFIER	GHR	230	1	0.4-0.6	ü				2.01e-08	0.000118
20	32201287	rs209570732	T	C	intergenic	MODIFIER	GHR-FBXO4	2626	33	0.4-0.6				ü	1.7e-47	1.92e-43
20	35853215	Chr20.35871054	G	A	intronic	MODIFIER	LIFR	659	28	>0.8				ü	1.36e-13	2.08e-10
20	40028791	Chr20:40028791	CA	C	intronic	MODIFIER	ADAMTS12	74	42	>0.8				ü	4.24e-08	2.75e-05
21	14942416	rs482746452	A	G	intronic	MODIFIER	SLCO3A1	2	2	0-0.2				ü	8.86e-06	0.00337
21	24505375	rs210920845	T	C	downstream	MODIFIER	SH3GL3	1|1	1	0-0.2	ü		ü		3.84e-06|9.86e-07	1.14e-02|5.69e-03
21	36629615	Chr21:36629615	AC	A	intergenic	MODIFIER	ENSBTAG00000054263-NOVA1	1	1	0-0.2	ü				9.93e-06	0.0248
21	56176770	rs439052653	G	T	intronic	MODIFIER	CCDC88C	10	8	>0.8				ü	4.71e-07	0.000249
21	56208470	rs442614236	C	T	downstream	MODIFIER	PPP4R3A	11|10	8	>0.8	ü		ü		5.45e-07|5.11e-07	2.41e-03|3.06e-03
21	60315248	Chr21:60315248	T	A	intronic	MODIFIER	SYNE3	4	3	>0.8	ü				2.34e-06	0.00781
21	67675408	rs110107377	C	T	intronic	MODIFIER	CDC42BPB	9	4	0-0.2			ü		3.37e-06	0.0181
21	68890517	rs379404701	C	T	intergenic	MODIFIER	KIF26A-ENSBTAG00000049404	9	8	0-0.2	ü				2.93e-06	0.00925
22	21783956	rs42002598	A	G	intronic	MODIFIER	ITPR1	1	1	>0.8			ü		7.5e-06	0.0383
22	27644427	rs208881157	T	C	intergenic	MODIFIER	CNTN3-PDZRN3	26	10	0-0.2	ü				2.57e-06	0.00835
22	27716988	rs132673685	C	T	intergenic	MODIFIER	CNTN3-PDZRN3	4	1	0.2-0.4			ü		3.64e-06	0.0195
23	27736742	rs133614085	G	A	intronic	MODIFIER	NFKBIL1	6	3	>0.8				ü	5.45e-07	0.000284
23	27736742	rs133614085	G	A	intronic	MODIFIER	NFKBIL1	31	17	>0.8		ü			9.74e-08	0.000321
23	43912516	rs137671629	A	G	intergenic	MODIFIER	PHACTR1-EDN1	3	3	>0.8	ü				3.63e-06	0.0109
24	13247842	Chr24:13247842	A	G	intergenic	MODIFIER	ENSBTAG00000045568-PIK3C3	2	1	>0.8				ü	2.06e-08	1.44e-05
24	60295870	rs134001377	G	A	intergenic	MODIFIER	CDH20-RNF152	2	2	0-0.2	ü				1.3e-06	0.00518
25	8552599	Chr25:8552599	G	A	intronic	MODIFIER	GRIN2A	7	6	0-0.2				ü	3.3e-09	2.84e-06
25	8552599	Chr25:8552599	G	A	intronic	MODIFIER	GRIN2A	7	6	0-0.2	ü				3.68e-09	2.41e-05
25	9822992	rs379921344	T	C	intronic	MODIFIER	CLEC16A	10	1	>0.8			ü		1.92e-06	0.0106
25	10088760	rs801395305	G	A	intergenic	MODIFIER	ENSBTAG00000050650-ENSBTAG00000013305	12	8	>0.8	ü				6.41e-09	4.09e-05
25	10099072	Chr25.10162168	C	A	intergenic	MODIFIER	ENSBTAG00000050650-ENSBTAG00000013305	1	1	0-0.2		ü			2e-06	0.00433
25	12966743	rs378739035	C	T	intergenic	MODIFIER	ERCC4-MRTFB	28	10	0-0.2				ü	7.59e-09	6.01e-06
25	13192280	rs460522936	G	A	3_prime_UTR	MODIFIER	MRTFB	8	2	0-0.2			ü		2.6e-07	0.00167
25	16936991	rs466070470	G	A	intronic	MODIFIER	TMC7	68	64	>0.8				ü	5.96e-09	4.88e-06
25	16936991	rs466070470	G	A	intronic	MODIFIER	TMC7	68	64	>0.8	ü				6.96e-09	4.43e-05
25	17912107	Chr25:17912107	T	G	intergenic	MODIFIER	GPR139-GP2	2	1	0.4-0.6			ü		2.91e-06	0.0158
25	20566882	Chr25:20566882	C	A	intronic	MODIFIER	HS3ST2	6	1	>0.8				ü	1.55e-06	0.000726
26	18874246	rs448140699	T	C	downstream	MODIFIER	MARVELD1	12	12	>0.8				ü	4.73e-07	0.00025
26	18874246	rs448140699	T	C	downstream	MODIFIER	MARVELD1	17	16	>0.8		ü			2.86e-07	0.000828
26	21267405	rs43739830	T	C	intronic	MODIFIER	SCD	150	47	0.6-0.8		ü			2.79e-07	0.000811
26	21272422	rs41255693	C	T	missense_variant&splice	MODERATE	SCD	156	48	>0.8				ü	1.85e-08	1.31e-05
26	25859741	rs42094298	C	G	intronic	MODIFIER	SORCS3	3	1	0-0.2		ü			4.83e-06	0.00931
27	36497078	rs211142842	G	A	intergenic	MODIFIER	GINS4-GPAT4	55	19	0.6-0.8				ü	3.27e-09	2.81e-06
28	20464313	rs211424456	C	T	intergenic	MODIFIER	REEP3-ENSBTAG00000036111	107	106	0.2-0.4			ü		4.93e-07	0.00297
28	20476585	rs210692248	T	C	intergenic	MODIFIER	REEP3-ENSBTAG00000036111	41	41	0.2-0.4	ü	ü			6.21e-06	0.0169
29	3689954	rs480392740	C	T	intergenic	MODIFIER	ENSBTAG00000049527-ENSBTAG00000050093	199|8	23	0.4-0.6	ü		ü		1.20e-06|3.97e-06	4.83e-03|2.11e-02
29	9507303	rs378015658	G	A	intergenic	MODIFIER	EED-PICALM	24	8	>0.8				ü	8.44e-08	5.17e-05
29	35695167	rs459839356	G	A	intergenic	MODIFIER	RF00619-RF00026	1	1	0-0.2			ü		7.62e-06	0.0389
29	41431055	rs454134445	T	G	intronic	MODIFIER	ENSBTAG00000037570	48	45	>0.8	ü		ü	ü	8.72e-07	0.000439
	Single-trait GWAS for heat tolerance milk (HTMYslope), fat (HTFYslope), and protein (HTPYslope) yield slope traits; LD - linkage disequillibrium; FDR - false discovery rate; 1Total number of signifcant variants passing the GWAS cut-off at p < 1E-05 for this QTL; 2Number of significant variants in LD (r2 > 0.8) with the lead SNP; 3Level of LD of this lead SNP with the nearby lead SNPs detected for…
