# Supplementary material for: New loci and neuronal pathways for resilience to heat stress in cattle
Source: Sci Rep. 2021 Aug 17;11:16619. doi: 10.1038/s41598-021-95816-8 (PMC8371109; doi:10.1038/s41598-021-95816-8)
Supplement: Supplementary file 4 — Supplementary Table S3. [file 41598_2021_95816_MOESM4_ESM.xlsx]

## Sheet: Sheet1
Table S3. Candidate causal variants for heat tolerance detected following meta-analysis of conditional GWAS results for slope traits.
Chr	BP	Lead SNP	REF	ALT	Annotation	VEP_impact	Nearest Gene (s)	N_sig_SNPs1	N_sig_SNPs_r2_gt_0.82	LD group3	p-value4	FDR5
1	154078743	rs136227311	T	C	downstream	MODIFIER	ENSBTAG00000049193	5	5	0-0.2	3.64e-06	0.0414
3	3553666	rs382881257	G	T	intronic	MODIFIER	RXRG	16	6	0-0.2	1.52e-06	0.0227
3	8944446	rs133122812	T	C	intergenic	MODIFIER	CD48-RF00026	2	2	0-0.2	6.54e-06	0.0572
3	102769388	rs383701083	A	G	intronic	MODIFIER	CFAP57	1	1	0-0.2	9.31e-06	0.0707
4	24357170	rs43382203	T	C	intergenic	MODIFIER	MEOX2-ISPD	3	3	0-0.2	3.12e-07	0.00732
4	92637815	Chr4:92637815	G	A	intergenic	MODIFIER	IMPDH1-FAM71F2	1	1	0-0.2	4.57e-06	0.0453
4	100041170	rs209317406	C	T	intergenic	MODIFIER	MTPN-ENSBTAG00000031458	10	10	0-0.2	2.34e-06	0.0323
6	13511709	Chr6:13511709	T	TGTTCAA	intergenic	MODIFIER	FAM241A-RF00598	1	1	0-0.2	5.4e-06	0.0512
6	36604584	Chr6.38031954	A	G	downstream	MODIFIER	ABCG2	2	1	>0.8	6.32e-07	0.0129
6	46874079	Chr6.48426750	A	G	intergenic	MODIFIER	ENSBTAG00000018885-RF00001	1	1	0-0.2	3.49e-06	0.0414
6	87241580	Chr6.88976166	T	C	intergenic	MODIFIER	GC-NPFFR2	131	4	0.4-0.6	4.47e-07	0.00965
7	89344495	rs209816359	A	T	intergenic	MODIFIER	ENSBTAG00000048981-bta-mir-3660	1	1	0-0.2	3.34e-07	0.00772
8	57380633	Chr8:57380633	G	T	intergenic	MODIFIER	ENSBTAG00000006294-TLE1	1	1	0-0.2	1.47e-06	0.0219
9	92857876	rs136508167	G	A	intergenic	MODIFIER	ENSBTAG00000054101-ENSBTAG00000049225	1	1	0-0.2	7.91e-06	0.064
10	8044142	rs109972053	C	T	intergenic	MODIFIER	F2RL1-S100Z	1	1	0-0.2	5.4e-06	0.0512
11	1159440	rs379136716	C	T	intergenic	MODIFIER	ENSBTAG00000049271-BCL2L11	1	1	0-0.2	9.52e-06	0.0718
13	68082557	rs136497837	T	C	intergenic	MODIFIER	DHX35-RF00026	55	18	0-0.2	9.4e-07	0.0166
13	74174796	Chr13:74174796	C	A	intergenic	MODIFIER	TKDP2-ENSBTAG00000045630	3	1	0-0.2	2.56e-11	9.98e-06
14	531267	rs110213093	G	C	upstream	MODIFIER	SLC39A4	668	244	>0.8	9.03e-12	9.98e-06
15	58371127	rs110366362	G	A	intergenic	MODIFIER	LIN7C-BDNF	4	4	0-0.2	5.25e-06	0.0502
17	23721910	Chr17:23721910	T	A	intergenic	MODIFIER	RF00026-PABPC4L	54	53	0-0.2	1.55e-06	0.023
17	71026458	rs211305725	C	T	intergenic	MODIFIER	PRAME-ENSBTAG00000049563	1	1	0-0.2	9.75e-06	0.0722
18	63377071	Chr18:63377071	G	A	upstream	MODIFIER	ENSBTAG00000050175	3	3	0-0.2	9.92e-08	0.00268
19	19376529	rs459978695	G	T	intronic	MODIFIER	LGALS9	3	3	0-0.2	2.25e-06	0.031
19	22071185	rs41641958	G	A	downstream	MODIFIER	bta-mir-2335	43	43	0-0.2	2.94e-07	0.00722
20	14812165	rs209099423	T	A	intergenic	MODIFIER	SHISAL2B-RGS7BP	2	2	0-0.2	3.72e-06	0.0414
20	32226298	Chr20:32226298	T	C	intergenic	MODIFIER	GHR-FBXO4	105	27	0-0.2	5.35e-07	0.0113
20	37081824	rs133792361	G	C	intronic	MODIFIER	CPLANE1	388	75	0-0.2	5.21e-08	0.00162
20	41830974	rs109633752	T	C	intronic	MODIFIER	PDZD2	14	11	0-0.2	9.81e-07	0.017
21	14942416	rs482746452	A	G	intronic	MODIFIER	SLCO3A1	2	2	0-0.2	5.82e-07	0.012
21	37420218	rs380433890	T	C	intergenic	MODIFIER	NOVA1-RF00026	2	2	0-0.2	1.72e-06	0.0252
22	27032451	rs379188071	G	C	intronic	MODIFIER	CNTN3	1	1	0-0.2	7.78e-06	0.0635
24	60316218	rs208650141	A	G	upstream	MODIFIER	RNF152	5	2	0-0.2	2.56e-07	0.00639
25	10354383	Chr25.10416512	G	A	intergenic	MODIFIER	LITAF-SNN	6	6	0-0.2	6.09e-06	0.055
25	37081529	Chr25:37081529	G	GT	intergenic	MODIFIER	ARPC1A-KPNA7	2	2	0-0.2	3.4e-06	0.0409
26	25244667	Chr26:25244667	G	T	intronic	MODIFIER	SORCS3	1	1	0-0.2	7.59e-06	0.0626
27	39418541	rs211092541	G	A	intergenic	MODIFIER	LRRC3B-RF00100	22	12	0-0.2	7.17e-10	9.63e-05
27	41522961	rs210263569	A	C	intronic	MODIFIER	THRB	48	47	0-0.2	1.79e-06	0.0261
28	10495157	rs464201757	C	T	intronic	MODIFIER	RYR2	5	5	0-0.2	7.5e-06	0.0621
28	44311319	rs110921827	A	G	intronic	MODIFIER	MARCH8	12	12	0-0.2	2.59e-06	0.0351
	LD - linkage disequillibrium; FDR - false discovery rate; 1Total number of signifcant variants passing the GWAS cut-off at p < 1E-05 for this QTL; 2Number of significant variants in LD (r2 > 0.8) with the lead SNP; 3Level of LD of this lead SNP with the nearby lead SNPs detected for intercept (milk production) traits; 4,5For each analysis that identified this variant as significant.
