# Supplementary material for: New loci and neuronal pathways for resilience to heat stress in cattle
Source: Sci Rep. 2021 Aug 17;11:16619. doi: 10.1038/s41598-021-95816-8 (PMC8371109; doi:10.1038/s41598-021-95816-8)
Supplement: Supplementary file 5 — Supplementary Table S4. [file 41598_2021_95816_MOESM5_ESM.xlsx]

## Sheet: Sheet1
Table S4. Candidate causal variants for heat tolerance at genomic sites highly conserved (conservation score > 0.9) across 100 vertebrate species*.
								Single-trait GWAS
Chr	BP	Lead SNP	REF	ALT	Annotation	VEP_impact	Nearest gene (s)	HTMYslope	HTFYslope	HTPYslope	Meta-analyis of slope traits1	Conditional analysis2	p-value3
3	21443089	Chr3:21443089	GTATTT	G	intronic	MODIFIER	RBM8A				ü		5.94433e-12
3	25705717	rs137834589	T	C	downstream	MODIFIER	MAN1A2				ü		6.68482e-07
3	34215670	rs209684414	G	A	upstream	MODIFIER	KIAA1324				ü		5.98222e-07
3	34249155	rs379141456	T	C	intergenic	MODIFIER	ENSBTAG00000051851-C3H1orf194				ü		7.16653e-07
3	34273899	rs207668220	C	A	upstream	MODIFIER	C3H1orf194				ü		6.49621e-07
4	76701188	rs382573324	C	G	downstream	MODIFIER	H2AFV	ü					9.86881e-06
6	80692185	rs384600706	C	A	intergenic	MODIFIER	ENSBTAG00000050977-EPHA5				ü		2.33556e-09
6	87211319	rs210840089	A	C	intergenic	MODIFIER	GC-NPFFR2	ü					2.267e-08
10	46236304	rs209007570	A	G	synonymous	LOW	HERC1				ü		3.44826e-09
10	46294025	Chr10:46294025	C	CA	intergenic	MODIFIER	HERC1-ENSBTAG00000052707				ü		2.32095e-07
10	46366721	rs207802710	G	A	downstream	MODIFIER	ENSBTAG00000054388				ü		1.17006e-08
10	46378062	rs133428964	G	A	5_prime_UTR	MODIFIER	ENSBTAG00000019474				ü		5.90347e-09
10	46503113	rs210324395	C	G	upstream	MODIFIER	USP3				ü		8.65708e-09
10	46505212	rs210468775	C	G	upstream	MODIFIER	USP3				ü		1.88998e-09
10	46506529	rs383438039	C	T	intronic	MODIFIER	USP3				ü		1.87035e-09
10	46508468	rs384467175	A	G	intronic	MODIFIER	USP3				ü		5.8194e-10
10	46508853	rs209438558	G	A	intronic	MODIFIER	USP3				ü		1.87035e-09
10	46509230	rs208956934	T	C	intronic	MODIFIER	USP3				ü		1.66889e-09
10	46510514	rs137002400	A	G	intronic	MODIFIER	USP3				ü		1.87276e-09
10	46548638	rs377798983	G	A	intergenic	MODIFIER	USP3-CA12				ü		1.92843e-09
11	56894601	rs379269677	G	A	intergenic	MODIFIER	REG3A-RF00026	ü		ü			2.76607E-06|4.92558E-06
11	63262542	rs379936366	T	G	intergenic	MODIFIER	SERTAD2-ENSBTAG00000050435				ü		2.0277e-06
13	68072467	rs136275406	T	C	intergenic	MODIFIER	DHX35-RF00026					ü	9.53884e-06
14	432274	rs207681599	G	A	upstream	MODIFIER	LRRC14	ü	ü	ü	ü	ü	1.46402E-52|1.13307E-63|1.13209E-28|8.7848E-243|7.92502E-08
14	433718	rs109074342	A	G	downstream	MODIFIER	MFSD3					ü	3.02236e-08
14	445171	rs208873597	C	G	synonymous	LOW	PPP1R16A	ü	ü	ü	ü	ü	7.58332E-53|3.11404E-63|7.03451E-29|1.6931E-242|7.30852E-08
14	471951	rs136474298	C	G	missense	MODERATE	KIFC2	ü	ü	ü	ü	ü	6.11493E-53|4.83477E-63|5.592E-29|2.4964E-242|7.77133E-08
14	479761	rs207886320	C	T	upstream	MODIFIER	KIFC2	ü	ü	ü	ü	ü	6.17782E-52|4.17155E-64|4.54723E-28|3.9379E-242|7.85417E-08
14	494621	rs137472016	G	A	upstream	MODIFIER	TONSL	ü	ü	ü	ü	ü	6.27561E-53|8.39165E-63|5.94213E-29|9.0687E-242|7.87052E-08
14	497507	rs136982912	C	T	synonymous	LOW	TONSL	ü	ü	ü	ü	ü	5.93428E-60|5.06996E-70|2.07067E-33|3.6683E-273|1.60877E-08
14	512614	rs211514927	G	A	synonymous	LOW	VPS28	ü	ü	ü	ü	ü	3.22744E-61|4.15516E-68|1.42211E-34|4.2328E-272|1.60687E-08
14	550081	rs137491588	C	T	synonymous	LOW	CPSF1	ü	ü	ü	ü	ü	7.57E-82|2.12266E-90|2.79083E-45|0|2.69172E-11
14	550463	rs207492597	C	G	synonymous	LOW	CPSF1	ü	ü	ü	ü	ü	2.51242E-60|3.49754E-68|2.90999E-34|1.592E-270|5.79052E-09
14	553130	rs210909150	G	A	synonymous	LOW	CPSF1	ü	ü	ü	ü	ü	6.87755E-82|4.34552E-91|1.03274E-45|0|1.82046E-11
14	555701	rs211605023	C	T	synonymous	LOW	CPSF1	ü	ü	ü	ü	ü	6.03575E-83|7.49082E-91|3.26495E-46|0|1.49668E-11
14	578612	rs211443833	G	A	synonymous	LOW	SLC52A2	ü	ü	ü	ü	ü	1.51825E-60|1.20625E-68|2.29636E-34|5.4269E-272|7.00079E-09
14	580019	rs137071126	C	G	synonymous	LOW	SLC52A2	ü	ü	ü	ü	ü	1.04199E-82|5.15767E-91|3.86332E-45|0|5.97581E-11
14	614817	rs208640292	G	A	synonymous	LOW	HSF1	ü	ü	ü	ü	ü	8.44177E-61|6.35304E-69|3.33221E-34|7.1047E-273|2.02152E-09
14	6832528	rs479580013	T	C	intergenic	MODIFIER	KHDRBS3-ENSBTAG00000052897				ü		6.35403e-06
14	64454721	rs445616049	T	C	missense	MODERATE	VPS13B	ü			ü		4.17675E-08|1.7533E-32
14	64672856	rs439256148	T	C	intronic	MODIFIER	VPS13B	ü			ü		9.08507E-09|6.47536E-34
14	65022885	rs450783916	A	T	intronic	MODIFIER	VPS13B	ü			ü		3.33536E-10|1.89822E-35
15	53370577	rs382168436	C	T	synonymous	LOW	PAAF1				ü		5.25956e-06
17	23636704	rs383845590	A	T	intergenic	MODIFIER	ENSBTAG00000033967-RF00026					ü	7.58196e-06
17	23707602	rs211619494	T	A	intergenic	MODIFIER	RF00026-PABPC4L					ü	2.93835e-06
17	23733949	rs380080246	T	C	intergenic	MODIFIER	RF00026-PABPC4L					ü	3.00532e-06
19	9931137	rs383163223	T	C	intronic	MODIFIER	PPM1E	ü					7.16317e-06
19	42107173	rs133308711	G	A	5_prime_UTR	MODIFIER	TTC25				ü		4.74561e-06
20	36990276	rs109848157	T	C	synonymous	LOW	NUP155					ü	9.63171e-07
20	37068778	rs41946472	A	G	synonymous	LOW	CPLANE1					ü	7.1942e-07
20	37085370	rs41946451	G	A	missense	MODERATE	CPLANE1					ü	1.13561e-07
20	37085881	rs41946450	T	C	synonymous	LOW	CPLANE1					ü	2.23302e-06
20	41846770	rs41946152	T	C	intronic	MODIFIER	PDZD2					ü	3.06229e-06
26	18927115	rs435221743	T	C	intergenic	MODIFIER	SFRP5-GOLGA7B		ü		ü		1.72643E-06|6.40371E-06
26	21272246	rs41255691	A	G	synonymous	LOW	SCD		ü		ü		7.52026E-07|5.11708E-08
26	21272422	rs41255693	C	T	missense&splice	MODERATE	SCD		ü		ü		4.1069E-07|1.85252E-08
26	21279119	rs381655271	C	T	3_prime_UTR	MODIFIER	SCD		ü		ü		6.27276E-07|4.75499E-08
27	41517035	rs380354292	T	C	intronic	MODIFIER	THRB					ü	6.17243e-06
27	41517037	rs383854967	C	T	intronic	MODIFIER	THRB					ü	6.17243e-06
29	41432707	rs109467951	C	T	intronic	MODIFIER	ENSBTAG00000037570				ü		3.98809e-06
29	41432985	rs109603848	G	A	intronic	MODIFIER	ENSBTAG00000037570				ü		1.6221e-06
	*Conservation scores (PhastCon score) of variants at conserved genomic sites were computed by [1], based on lift over (https://genome.ucsc.edu/cgi-bin/hgLiftOver) human sites calculated across 100 vertebrate species; single-trait GWAS for heat tolerance milk (HTMYslope), fat (HTFYslope), and protein (HTPYslope) yield slope traits; 1Meta-analysis combining single-trait GWAS results for slope trait…
	References
	1. Xiang R, Van Den Berg I, MacLeod IM, Hayes BJ, Prowse-Wilkins CP, Wang M, et al. Quantifying the contribution of sequence variants with regulatory and evolutionary significance to 34 bovine complex traits. Proceedings of the National Academy of Sciences. 2019;116(39):19398-408.
